# Supplementary material for: Laser Flare Photometry to Monitor Childhood Chronic Uveitis: A Preliminary Report of a Monocentric Italian Experience
Source: Diagnostics (Basel). 2023 Oct 11;13(20):3179. doi: 10.3390/diagnostics13203179 (PMC10605439; doi:10.3390/diagnostics13203179)
Supplement: Supplementary file 1 [file diagnostics-13-03179-s001.zip]

Archive with 1 entries (1 files):
- diagnostics-2546745-supplementary.xlsx
