# Supplementary material for: Laser Flare Photometry to Monitor Childhood Chronic Uveitis: A Preliminary Report of a Monocentric Italian Experience
Source: Diagnostics (Basel). 2023 Oct 11;13(20):3179. doi: 10.3390/diagnostics13203179 (PMC10605439; doi:10.3390/diagnostics13203179)
Supplement: Supplementary file 1 [file diagnostics-13-03179-s001.zip › diagnostics-2546745-supplementary.xlsx]

## Sheet: Sheet2
Supplmentary Table S1: Correlations performed. List of abbreviation: SLE slit lamp evaluation, AC: anterior chamber cells, LFP laser flare photometry, N number, CCS Corticosteroid, VG LFP: value of LFP, Visual Acuity: visual acuity expressed in Logmar as continuos variable, BCVA: best corrected visual acuity stratified as normal <0.4, impaired 0.4-1, Blindness >1.
		History of uveitis	Disease duration I LFP	ActiveUveitis at I LFP	SLE_AC I LFP	VG_I LFP	N°dropsCCS_I LFP	Visual Acuity_I LFP	BCVA_I LFP	Complications I LFP	N°_complications I LFP	Cataract_I LFP	Posteriorsynechiae_I LFP	Disease duration II LFP	SLE AC_II LFP	VG__II LFP	N°dropsCCS_II LFP	Visual Acuity_II LFP	BCVA_II LFP	Complications II LFP	N°_complications II LFP	Cataract_II LFP	Posteriorsynechiae_II LFP	Disease duration III LFP	SLE_AC_ III LFP	VG__III LFP	N°dropsCCS_III LFP	Visual Acuity_III LFP	BCVA_III LFP	Complications III LFP	N°_complications III LFP	Cataract_III LFP	Posteriorsynechiae_III LFP	Disease duration IV LFP	SLE_ AC IV LFP	VG__IV LFP	N°dropsCCS_IV LFP	Visual Acuity_IV LFP	BCVA_IV LFP	Complications IV LFP	N°_complications IV LFP	Cataract_IV LFP	Posteriorsynechiae_IV LFP	Disease duration V LFP	SLE_AC_V LFP	VG__V LFP	N°dropsCCS_V LFP	Visual Acuity_V LFP	BCVA_V LFP
History of uveitis	ρ	1	0.257413	0.23625	0.233537	,358**	0.108788	0.0755813	0.0529813	0.257568	0.253755	0.171429	0.22563	0.197777	0.17217	,403**	0.0778139	0.0628552	0.0439799	0.23355	0.233587	0.154672	0.174078	0.204124	0.16606	0.258114	0.0689375	0.0387492	0.0387492	0.169967	0.166498	0.131306	0.131306	0.359425	0.19922	0.316356	0.078811	0.0434783	0.0434783	0.120386	0.13074	0.108711	0.078811
	Signicance		0.0554586	0.0741923	0.0776751	0.00572927	0.416283	0.572831	0.692852	0.0509438	0.0545976	0.198202	0.0885716	0.187661	0.24194	0.0045267	0.599098	0.671263	0.766609	0.11013	0.0831598	0.293863	0.236684	0.24688	0.319052	0.117673	0.680887	0.817335	0.817335	0.307636	0.317759	0.431985	0.431985	0.119603	0.350678	0.132047	0.714326	0.840133	0.840133	0.575256	0.524385	0.597062	0.714326
	N of patients	58	56	58	58	58	58	58	58	58	58	58	58	46	48	48	48	48	48	48	56	48	48	34	38	38	38	38	38	38	38	38	38	20	24	24	24	24	24	24	26	26	24	8	16	16	16	16	16
Disease duration I LFP	ρ	0.257413	1	-0.129845	-0.102071	0.210465	0.0360848	0.0324479	0.125247	-0.00240492	0.0324512	,274*	-0.0357518	,998**	-0.0630999	0.168007	0.0422114	-0.0112959	0.115922	-0.161669	-0.015327	0.222372	-0.0660439	,988**	-0.0662968	0.0014256	0.06092	0.0900846	0.0900846	-0.0709229	0.0160629	0.214814	-0.0395711	,997**	-0.231527	0.0742527	0.201083	0.27229	0.27229	-0.0558472	-0.215322	-0.0111901	-0.182803	1,000**	-0.231857	-0.139158	-0.217006	0.281718	0.281718
	Signicance	0.0554586		0.340186	0.454121	0.119482	0.791757	0.812344	0.357702	0.985965	0.812325	0.0410161	0.793637	2.16297e-52	0.670056	0.253686	0.775746	0.93926	0.432682	0.272294	0.910731	0.128732	0.655603	9.7125e-28	0.6925	0.993223	0.716359	0.590671	0.590671	0.672203	0.923746	0.195268	0.813529	2.05167e-21	0.276342	0.73023	0.346097	0.198018	0.198018	0.795488	0.290791	0.956733	0.392563		0.387556	0.607258	0.419493	0.290482	0.290482
	N of patients	56	56	56	56	56	56	56	56	56	56	56	56	46	48	48	48	48	48	48	56	48	48	34	38	38	38	38	38	38	38	38	38	20	24	24	24	24	24	24	26	26	24	8	16	16	16	16	16
ActiveUveitis	ρ	0.23625	-0.129845	1	,989**	,465**	,311*	0.10044	-0.0782301	,312*	,338**	0.181875	,311*	-0.269225	,537**	,398**	,383**	0.0796442	-0.0983422	,313*	,369**	0.207514	,337*	-,383*	0.266092	0.112016	-0.0106373	-0.125562	-0.125562	,369*	0.320152	0.0877978	,344*	-0.213201	,487*	0.167887	-0.29277	-0.161515	-0.161515	0.347833	0.381137	0.128916	,488*	-0.258199	0.120096	0.260717	0.178348	-0.124035	-0.124035
	Signicance	0.0741923	0.340186		1.17107e-47	0.000238937	0.0176621	0.453147	0.559416	0.0172232	0.00947117	0.171816	0.0175123	0.0704061	8.3665e-05	0.00512771	0.00724672	0.590507	0.506057	0.0301134	0.0051871	0.156991	0.0190365	0.0253772	0.106361	0.50314	0.949461	0.452569	0.452569	0.0225449	0.050049	0.60017	0.0342084	0.366787	0.0159165	0.432946	0.16503	0.450857	0.450857	0.0958064	0.0547228	0.530237	0.0155662	0.536963	0.657747	0.329421	0.508707	0.647191	0.647191
	N of patients	58	56	58	58	58	58	58	58	58	58	58	58	46	48	48	48	48	48	48	56	48	48	34	38	38	38	38	38	38	38	38	38	20	24	24	24	24	24	24	26	26	24	8	16	16	16	16	16
SLE AC I LFP	ρ	0.233537	-0.102071	,989**	1	,498**	,368**	0.117357	-0.077332	,298*	,324*	0.211296	,282*	-0.229467	,527**	,408**	,508**	0.100745	-0.0965818	,319*	,366**	0.271733	,297*	-0.336173	,351*	0.212469	0.033294	-0.12241	-0.12241	,369*	,323*	0.161311	0.279826	-0.103266	,502*	0.179078	-0.284214	-0.156795	-0.156795	0.361787	0.377567	0.223822	,432*	-0.191663	0.149167	0.297921	0.177215	-0.123247	-0.123247
	Signicance	0.0776751	0.454121	1.17107e-47		6.96775e-05	0.00442432	0.3803	0.563948	0.0231789	0.0132153	0.111343	0.031802	0.125019	0.000117103	0.0040029	0.000226247	0.49567	0.513737	0.0270448	0.0054741	0.0617172	0.040137	0.0519095	0.0306208	0.200308	0.842703	0.464084	0.464084	0.0227097	0.0482174	0.33328	0.0888454	0.664838	0.0124973	0.402443	0.178307	0.464369	0.464369	0.0823564	0.0572228	0.271698	0.0352181	0.649336	0.581381	0.262413	0.511446	0.649297	0.649297
	N of patients	58	56	58	58	58	58	58	58	58	58	58	58	46	48	48	48	48	48	48	56	48	48	34	38	38	38	38	38	38	38	38	38	20	24	24	24	24	24	24	26	26	24	8	16	16	16	16	16
VG I LFP	ρ	,358**	0.210465	,465**	,498**	1	,309*	0.172438	0.0197823	,360**	,375**	,542**	0.251536	0.113107	,355*	,794**	,382**	0.15395	-0.0263265	,405**	,402**	,611**	,290*	0.0713029	0.286171	,737**	-0.00912599	-0.082469	-0.082469	,415**	,459**	,601**	0.214532	0.292942	0.37054	,475*	0.11833	-0.0753229	-0.0753229	0.166848	0.0628665	0.348494	-0.11833	0.09759	,630**	,670**	-0.151008	-0.140028	-0.140028
	Signicance	0.00572927	0.119482	0.000238937	6.96775e-05		0.0181076	0.195533	0.882822	0.00553672	0.00374278	1.11487e-05	0.0568208	0.454203	0.0133822	1.64402e-11	0.00732166	0.296149	0.859023	0.00425315	0.00214959	3.9682e-06	0.0455381	0.688624	0.0815463	1.30087e-07	0.956634	0.622556	0.622556	0.00960277	0.00375793	6.54928e-05	0.19587	0.210044	0.0746793	0.0190008	0.581846	0.726486	0.726486	0.435841	0.760294	0.0810277	0.581846	0.818177	0.00884086	0.00454745	0.576672	0.60499	0.60499
	N of patients	58	56	58	58	58	58	58	58	58	58	58	58	46	48	48	48	48	48	48	56	48	48	34	38	38	38	38	38	38	38	38	38	20	24	24	24	24	24	24	26	26	24	8	16	16	16	16	16
N°dropsCCS_I LFP	ρ	0.108788	0.0360848	,311*	,368**	,309*	1	,321*	-0.0360233	,278*	,298*	,453**	0.16163	0.00732591	-0.0312025	,338*	0.266391	,314*	-0.0439332	0.239782	0.25788	,409**	0.17027	0.0410493	0.0331002	0.220252	0.314736	-0.0480949	-0.0480949	0.205552	0.214743	0.301807	0.0603613	0.290129	-0.0360089	0.152483	-0.113961	-0.0628695	-0.0628695	0.174078	0.304817	,407*	0.341882	0.258199	0	0.102565	-0.180415	-0.09759	-0.09759
	Signicance	0.416283	0.791757	0.0176621	0.00442432	0.0181076		0.0139928	0.788345	0.0345087	0.0231091	0.000352656	0.225461	0.961461	0.833254	0.01889	0.0672217	0.0298712	0.76685	0.100691	0.0550012	0.00385476	0.247256	0.817703	0.843608	0.183928	0.0542818	0.774312	0.774312	0.215698	0.195421	0.0655458	0.718854	0.214659	0.867336	0.476891	0.59596	0.770407	0.770407	0.415922	0.129994	0.03904	0.102014	0.536963	1	0.705444	0.503723	0.71918	0.71918
	N of patients	58	56	58	58	58	58	58	58	58	58	58	58	46	48	48	48	48	48	48	56	48	48	34	38	38	38	38	38	38	38	38	38	20	24	24	24	24	24	24	26	26	24	8	16	16	16	16	16
Visual Acuity_ Logmar) I LFP	ρ	0.0755813	0.0324479	0.10044	0.117357	0.172438	,321*	1	,713**	0.0823068	0.112272	0.175456	0.110391	-0.112394	-0.11904	0.169697	-0.0538011	1,000**	,715**	0.0493405	0.0897174	0.144371	0.115344		0.267287	0.187532	-0.0480829	1,000**	1,000**	-0.11855	-0.11613	-0.0915844	-0.0915844		-0.19922	0.0451938	,552**	1,000**	1,000**	-0.120386	0.117394	0.220103	-0.078811		-0.193649	0.196184	0.451906	1,000**	1,000**
	Signicance	0.572831	0.812344	0.453147	0.3803	0.195533	0.0139928		3.32364e-10	0.539065	0.401425	0.187706	0.409409	0.457071	0.420322	0.248874	0.716468		1.16773e-08	0.739109	0.510815	0.327577	0.434996		0.104739	0.259554	0.774367			0.478397	0.487485	0.584478	0.584478		0.350678	0.833909	0.00519566			0.575256	0.567907	0.279949	0.714326		0.472381	0.46649	0.0788667
	N of patients	58	56	58	58	58	58	58	58	58	58	58	58	46	48	48	48	48	48	48	56	48	48	34	38	38	38	38	38	38	38	38	38	20	24	24	24	24	24	24	26	26	24	8	16	16	16	16	16
BCVA_R I LFP	ρ	0.0529813	0.125247	-0.0782301	-0.077332	0.0197823	-0.0360233	,713**	1	-0.0852894	-0.0840268	-0.0567657	-0.0747137		-0.0832924	0.00526745	-0.0376448	,715**	1,000**	-0.112987	-0.0909237	-0.0748272	-0.0842152		0.267287	0.187532	-0.0480829	1,000**	1,000**	-0.11855	-0.11613	-0.0915844	-0.0915844		-0.19922	0.0451938	,552**	1,000**	1,000**	-0.120386	-0.13074	-0.108711	-0.078811		-0.193649	0.196184	0.451906	1,000**	1,000**
	Signicance	0.692852	0.357702	0.559416	0.563948	0.882822	0.788345	3.32364e-10		0.524407	0.530588	0.672116	0.577257		0.573547	0.971655	0.799476	1.16773e-08		0.444502	0.505126	0.613234	0.569293		0.104739	0.259554	0.774367			0.478397	0.487485	0.584478	0.584478		0.350678	0.833909	0.00519566			0.575256	0.524385	0.597062	0.714326		0.472381	0.46649	0.0788667
	N of patients	58	56	58	58	58	58	58	58	58	58	58	58	46	48	48	48	48	48	48	56	48	48	34	38	38	38	38	38	38	38	38	38	20	24	24	24	24	24	24	26	26	24	8	16	16	16	16	16
Presence of Complications I LFP	ρ	0.257568	-0.00240492	,312*	,298*	,360**	,278*	0.0823068	-0.0852894	1	,985**	,666**	,876**	-0.0419571	0.188215	,589**	0.019333	0.0796442	-0.0983422	,870**	,774**	,650**	,856**	-0.113067	0.128864	,323*	0.0220777	-0.111687	-0.111687	,942**	,938**	,687**	,820**	-0.0603023	0.367592	,467*	,427*	-0.106966	-0.106966	,889**	,835**	,546**	,737**	0.169031	0.280224	0.191192	-0.229304	-0.124035	-0.124035
	Signicance	0.0509438	0.985965	0.0172232	0.0231789	0.00553672	0.0345087	0.539065	0.524407		1.38299e-44	1.19727e-08	2.22482e-19	0.781889	0.200158	1.05469e-05	0.896231	0.590507	0.506057	9.35161e-16	2.64632e-12	5.68164e-07	8.50351e-15	0.524338	0.440674	0.0480047	0.895328	0.504402	0.504402	1.15037e-18	3.54837e-18	1.91838e-06	3.00197e-10	0.80062	0.0772015	0.021414	0.037648	0.618851	0.618851	6.74198e-09	1.09434e-07	0.00392303	4.02578e-05	0.689052	0.293157	0.478127	0.392949	0.647191	0.647191
	N of patients	58	56	58	58	58	58	58	58	58	58	58	58	46	48	48	48	48	48	48	56	48	48	34	38	38	38	38	38	38	38	38	38	20	24	24	24	24	24	24	26	26	24	8	16	16	16	16	16
N°_complications I LFP	ρ	0.253755	0.0324512	,338**	,324*	,375**	,298*	0.112272	-0.0840268	,985**	1	,709**	,899**	-0.0071577	0.213262	,606**	-0.0126667	0.109831	-0.0966486	,855**	,814**	,680**	,893**	-0.0574223	0.105216	0.302966	-0.0182709	-0.10976	-0.10976	,926**	,948**	,689**	,878**	-0.0756303	0.365197	,447*	0.346731	-0.106269	-0.106269	,883**	,848**	,515**	,809**	0.169031	0.283867	0.227038	-0.228209	-0.123443	-0.123443
	Signicance	0.0545976	0.812325	0.00947117	0.0132153	0.00374278	0.0231091	0.401425	0.530588	1.38299e-44		4.71106e-10	9.47156e-22	0.962346	0.145564	4.97415e-06	0.931905	0.457405	0.513445	9.78985e-15	2.2689e-14	1.07498e-07	1.58513e-17	0.747022	0.529561	0.0644662	0.913301	0.511831	0.511831	8.65074e-17	1.79305e-19	1.74816e-06	4.40651e-13	0.751316	0.0792977	0.0283818	0.0969336	0.621151	0.621151	1.14422e-08	4.37314e-08	0.00707798	1.70221e-06	0.689052	0.286661	0.39777	0.395274	0.648774	0.648774
	N of patients	58	56	58	58	58	58	58	58	58	58	58	58	46	48	48	48	48	48	48	56	48	48	34	38	38	38	38	38	38	38	38	38	20	24	24	24	24	24	24	26	26	24	8	16	16	16	16	16
Cataract_I LFP	ρ	0.171429	,274*	0.181875	0.211296	,542**	,453**	0.175456	-0.0567657	,666**	,709**	1	,426**	0.231375	-0.0660379	,574**	0.10561	0.161344	-0.0700713	,620**	,634**	,936**	,462**	0.183995	0.111944	,501**	0.10069	-0.0848953	-0.0848953	,716**	,789**	,927**	,471**	0.17063	0.270838	,537**	,619**	-0.078811	-0.078811	,655**	,557**	,753**	0.238095	0.169031	0.280224	0.191192	-0.229304	-0.124035	-0.124035
	Signicance	0.198202	0.0410161	0.171816	0.111343	1.11487e-05	0.000352656	0.187706	0.672116	1.19727e-08	4.71106e-10		0.000857533	0.121826	0.655633	1.96298e-05	0.474977	0.273274	0.636032	2.58576e-06	1.57061e-07	1.47748e-22	0.000940797	0.297568	0.503414	0.00136648	0.547514	0.61232	0.61232	4.30439e-07	3.9346e-09	6.65909e-17	0.00280818	0.471988	0.200517	0.00681102	0.00125864	0.714326	0.714326	0.000518487	0.00308865	8.94018e-06	0.262559	0.689052	0.293157	0.478127	0.392949	0.647191	0.647191
	N of patients	58	56	58	58	58	58	58	58	58	58	58	58	46	48	48	48	48	48	48	56	48	48	34	38	38	38	38	38	38	38	38	38	20	24	24	24	24	24	24	26	26	24	8	16	16	16	16	16
Posteriorsynechiae_I LFP	ρ	0.22563	-0.0357518	,311*	,282*	0.251536	0.16163	0.110391	-0.0747137	,876**	,899**	,426**	1	-0.0597229	0.283892	,467**	-0.149002	0.115344	-0.0842152	,745**	,692**	,415**	1,000**	-0.0680414	-0.0805099	0.118622	-0.162935	-0.0915844	-0.0915844	,773**	,824**	,418**	1,000**	-0.121879	0.270838	0.245762	-0.142857	-0.078811	-0.078811	,655**	,749**	0.289717	1,000**	0.169031	0.193649	0.420393	-0.123247	-0.0666667	-0.0666667
	Signicance	0.0885716	0.793637	0.0175123	0.031802	0.0568208	0.225461	0.409409	0.577257	2.22482e-19	9.47156e-22	0.000857533		0.693385	0.0505294	0.000810546	0.31213	0.434996	0.569293	1.2265e-09	3.46526e-09	0.00338774		0.702202	0.630873	0.478126	0.328372	0.584478	0.584478	1.3319e-08	2.06841e-10	0.00908502		0.608737	0.200517	0.247039	0.505461	0.714326	0.714326	0.000518487	1.06685e-05	0.15111		0.689052	0.472381	0.104945	0.649297	0.806218	0.806218
	N of patients	58	56	58	58	58	58	58	58	58	58	58	58	46	48	48	48	48	48	48	56	48	48	34	38	38	38	38	38	38	38	38	38	20	24	24	24	24	24	24	26	26	24	8	16	16	16	16	16
Disease duration II LFP	ρ	0.197777	,998**	-0.269225	-0.229467	0.113107	0.00732591	-0.112394		-0.0419571	-0.0071577	0.231375	-0.0597229	1	-0.0490607	0.152815	0.0519256	-0.112394		-0.154488	-0.152525	0.238425	-0.0597229	,993**	-0.0876682	-0.0283706	0.0763257			-0.0724548	0.0157257	0.216384	-0.0556415	1,000**	-0.124949	0.131445	0.1			0.0322749	-0.0968807	0.131196	-0.125656	1,000**	-0.078811	-0.226169	-0.407039
	Signicance	0.187661	2.16297e-52	0.0704061	0.125019	0.454203	0.961461	0.457071		0.781889	0.962346	0.121826	0.693385		0.746102	0.310635	0.731812	0.457071		0.305306	0.311567	0.110561	0.693385	6.35699e-31	0.611154	0.869535	0.658172			0.67453	0.927469	0.204954	0.747213		0.579558	0.559837	0.657928			0.88662	0.652464	0.541157	0.577396		0.788848	0.436861	0.148614
	N of patients	46	46	46	46	46	46	46	46	46	46	46	46	46	46	46	46	46	46	46	46	46	46	34	36	36	36	36	36	36	36	36	36	20	22	22	22	22	22	22	24	24	22	8	14	14	14	14	14
SLE AC_II LFP	ρ	0.17217	-0.0630999	,537**	,527**	,355*	-0.0312025	-0.11904	-0.0832924	0.188215	0.213262	-0.0660379	0.283892	-0.0490607	1	,460**	0.269495	-0.11904	-0.0832924	0.212966	0.240467	0.0341751	0.283892	-0.219088	,331*	0.264768	0.0205197	-0.109573	-0.109573	0.289606	0.248432	-0.0137519	,344*	-0.0154899	,489*	0.342667	-0.261943	-0.144508	-0.144508	0.375117	0.30165	-0.0342715	,480*	0.253546	,598*	,675**	-0.228209	-0.123443	-0.123443
	Signicance	0.24194	0.670056	8.3665e-05	0.000117103	0.0133822	0.833254	0.420322	0.573547	0.200158	0.145564	0.655633	0.0505294	0.746102		0.000990649	0.0639775	0.420322	0.573547	0.146138	0.099693	0.817627	0.0505294	0.213169	0.0424006	0.108179	0.902678	0.512555	0.512555	0.0777944	0.132589	0.934691	0.034566	0.948321	0.0154176	0.101179	0.21628	0.500502	0.500502	0.070887	0.134234	0.867996	0.0175447	0.544582	0.0144944	0.00414773	0.395274	0.648774	0.648774
	N of patients	48	48	48	48	48	48	48	48	48	48	48	48	46	48	48	48	48	48	48	48	48	48	34	38	38	38	38	38	38	38	38	38	20	24	24	24	24	24	24	26	26	24	8	16	16	16	16	16
VG__II LFP	ρ	,403**	0.168007	,398**	,408**	,794**	,338*	0.169697	0.00526745	,589**	,606**	,574**	,467**	0.152815	,460**	1	0.178693	0.169697	0.00526745	,538**	,535**	,584**	,467**	0.0729055	0.26306	,651**	0.177254	-0.0225063	-0.0225063	,559**	,578**	,562**	,401*	0.0967866	,527**	,752**	0.264196	0.0452331	0.0452331	,571**	,445*	0.320834	,428*	0.146385	,563*	,726**	-0.107863	0.0840168	0.0840168
	Signicance	0.0045267	0.253686	0.00512771	0.0040029	1.64402e-11	0.01889	0.248874	0.971655	1.05469e-05	4.97415e-06	1.96298e-05	0.000810546	0.310635	0.000990649		0.224292	0.248874	0.971655	8.11268e-05	9.10093e-05	1.34201e-05	0.000810546	0.681987	0.110558	9.54645e-06	0.287045	0.893307	0.893307	0.000260938	0.000146001	0.000240077	0.0125697	0.684796	0.00817491	2.23635e-05	0.212211	0.833766	0.833766	0.00359802	0.0225924	0.11003	0.0368509	0.729424	0.0232673	0.00146692	0.690913	0.757053	0.757053
	N of patients	48	48	48	48	48	48	48	48	48	48	48	48	46	48	48	48	48	48	48	48	48	48	34	38	38	38	38	38	38	38	38	38	20	24	24	24	24	24	24	26	26	24	8	16	16	16	16	16
N°dropsCCS_II LFP	ρ	0.0778139	0.0422114	,383**	,508**	,382**	0.266391	-0.0538011	-0.0376448	0.019333	-0.0126667	0.10561	-0.149002	0.0519256	0.269495	0.178693	1	-0.0538011	-0.0376448	0.159186	0.0818851	,296*	-0.149002	-0.0410493	,512**	,372*	0.314736	-0.0480949	-0.0480949	0.205552	0.147671	0.301807	-0.162976	0.174078	0.216054	-0.0653501	-0.113961	-0.0628695	-0.0628695	0.174078	0.0589709	0.156911	-0.113961
	Signicance	0.599098	0.775746	0.00724672	0.000226247	0.00732166	0.0672217	0.716468	0.799476	0.896231	0.931905	0.474977	0.31213	0.731812	0.0639775	0.224292		0.716468	0.799476	0.279827	0.580063	0.0413134	0.31213	0.817703	0.00102574	0.0215026	0.0542818	0.774312	0.774312	0.215698	0.376287	0.0655458	0.32825	0.462946	0.310593	0.761599	0.59596	0.770407	0.770407	0.415922	0.77476	0.443971	0.59596
	N of patients	48	48	48	48	48	48	48	48	48	48	48	48	46	48	48	48	48	48	48	48	48	48	34	38	38	38	38	38	38	38	38	38	20	24	24	24	24	24	24	26	26	24	8	16	16	16	16	16
Visual Acuity_II LFP	ρ	0.0628552	-0.0112959	0.0796442	0.100745	0.15395	,314*	1,000**	,715**	0.0796442	0.109831	0.161344	0.115344	-0.112394	-0.11904	0.169697	-0.0538011	1	,715**	0.0493405	0.0734595	0.144371	0.115344		0.267287	0.187532	-0.0480829	1,000**	1,000**	-0.11855	-0.11613	-0.0915844	-0.0915844		-0.19922	0.0451938	,552**	1,000**	1,000**	-0.120386	0.117394	0.220103	-0.078811		-0.193649	0.196184	0.451906	1,000**	1,000**
	Signicance	0.671263	0.93926	0.590507	0.49567	0.296149	0.0298712		1.16773e-08	0.590507	0.457405	0.273274	0.434996	0.457071	0.420322	0.248874	0.716468		1.16773e-08	0.739109	0.619755	0.327577	0.434996		0.104739	0.259554	0.774367			0.478397	0.487485	0.584478	0.584478		0.350678	0.833909	0.00519566			0.575256	0.567907	0.279949	0.714326		0.472381	0.46649	0.0788667
	N of patients	48	48	48	48	48	48	48	48	48	48	48	48	46	48	48	48	48	48	48	48	48	48	34	38	38	38	38	38	38	38	38	38	20	24	24	24	24	24	24	26	26	24	8	16	16	16	16	16
BCVA_II LFP	ρ	0.0439799	0.115922	-0.0983422	-0.0965818	-0.0263265	-0.0439332	,715**	1,000**	-0.0983422	-0.0966486	-0.0700713	-0.0842152		-0.0832924	0.00526745	-0.0376448	,715**	1	-0.112987	-0.109653	-0.0748272	-0.0842152		0.267287	0.187532	-0.0480829	1,000**	1,000**	-0.11855	-0.11613	-0.0915844	-0.0915844		-0.19922	0.0451938	,552**	1,000**	1,000**	-0.120386	-0.13074	-0.108711	-0.078811		-0.193649	0.196184	0.451906	1,000**	1,000**
	Signicance	0.766609	0.432682	0.506057	0.513737	0.859023	0.76685	1.16773e-08		0.506057	0.513445	0.636032	0.569293		0.573547	0.971655	0.799476	1.16773e-08		0.444502	0.45814	0.613234	0.569293		0.104739	0.259554	0.774367			0.478397	0.487485	0.584478	0.584478		0.350678	0.833909	0.00519566			0.575256	0.524385	0.597062	0.714326		0.472381	0.46649	0.0788667
	N of patients	48	48	48	48	48	48	48	48	48	48	48	48	46	48	48	48	48	48	48	48	48	48	34	38	38	38	38	38	38	38	38	38	20	24	24	24	24	24	24	26	26	24	8	16	16	16	16	16
ComplicationsII LFP	ρ	0.23355	-0.161669	,313*	,319*	,405**	0.239782	0.0493405	-0.112987	,870**	,855**	,620**	,745**	-0.154488	0.212966	,538**	0.159186	0.0493405	-0.112987	1	,970**	,662**	,745**	-0.123542	0.216446	,354*	0.0054079	-0.11855	-0.11855	1,000**	,980**	,773**	,773**	0	,414*	0.403216	0.363696	-0.120386	-0.120386	1,000**	,886**	,660**	,655**	0.169031	0.280224	0.191192	-0.229304	-0.124035	-0.124035
	Signicance	0.11013	0.272294	0.0301134	0.0270448	0.00425315	0.100691	0.739109	0.444502	9.35161e-16	9.78985e-15	2.58576e-06	1.2265e-09	0.305306	0.146138	8.11268e-05	0.279827	0.739109	0.444502		4.60783e-30	2.94832e-07	1.2265e-09	0.48637	0.191816	0.0290567	0.974294	0.478397	0.478397		1.10891e-26	1.3319e-08	1.3319e-08	1	0.0444699	0.0507306	0.0806331	0.575256	0.575256		1.81544e-09	0.00024496	0.000518487	0.689052	0.293157	0.478127	0.392949	0.647191	0.647191
	N of patients	48	48	48	48	48	48	48	48	48	48	48	48	46	48	48	48	48	48	48	48	48	48	34	38	38	38	38	38	38	38	38	38	20	24	24	24	24	24	24	26	26	24	8	16	16	16	16	16
N°_complications II LFP	ρ	0.233587	-0.015327	,369**	,366**	,402**	0.25788	0.0897174	-0.0909237	,774**	,814**	,634**	,692**	-0.152525	0.240467	,535**	0.0818851	0.0734595	-0.109653	,970**	1	,634**	,780**	-0.0925416	0.193484	0.306885	-0.0336117	-0.115699	-0.115699	,976**	,976**	,727**	,848**	-0.0466577	,409*	0.383164	0.287647	-0.119016	-0.119016	,989**	,906**	,581**	,755**	0.169031	0.283867	0.227038	-0.228209	-0.123443	-0.123443
	Signicance	0.0831598	0.910731	0.0051871	0.0054741	0.00214959	0.0550012	0.510815	0.505126	2.64632e-12	2.2689e-14	1.57061e-07	3.46526e-09	0.311567	0.099693	9.10093e-05	0.580063	0.619755	0.45814	4.60783e-30		1.30311e-06	6.62074e-11	0.602686	0.244461	0.0609198	0.841221	0.489112	0.489112	2.05456e-25	1.76072e-25	2.33276e-07	1.86969e-11	0.845135	0.0471979	0.0645786	0.172895	0.579642	0.579642	1.35114e-19	1.95084e-10	0.00186326	2.00296e-05	0.689052	0.286661	0.39777	0.395274	0.648774	0.648774
	N of patients	56	56	56	56	56	56	56	56	56	56	56	56	46	48	48	48	48	48	48	56	48	48	34	38	38	38	38	38	38	38	38	38	20	24	24	24	24	24	24	26	26	24	8	16	16	16	16	16
Cataract_II LFP	ρ	0.154672	0.222372	0.207514	0.271733	,611**	,409**	0.144371	-0.0748272	,650**	,680**	,936**	,415**	0.238425	0.0341751	,584**	,296*	0.144371	-0.0748272	,662**	,634**	1	,415**	0.163299	0.207984	,523**	0.0784501	-0.0915844	-0.0915844	,773**	,824**	1,000**	,418**	0.217597	0.320459	,436*	,507*	-0.0932505	-0.0932505	,775**	,614**	,849**	0.169031	0.169031	0.280224	0.191192	-0.229304	-0.124035	-0.124035
	Signicance	0.293863	0.128732	0.156991	0.0617172	3.9682e-06	0.00385476	0.327577	0.613234	5.68164e-07	1.07498e-07	1.47748e-22	0.00338774	0.110561	0.817627	1.34201e-05	0.0413134	0.327577	0.613234	2.94832e-07	1.30311e-06		0.00338774	0.356117	0.210196	0.000765041	0.639665	0.584478	0.584478	1.3319e-08	2.06841e-10		0.00908502	0.35675	0.126835	0.033104	0.0114358	0.664731	0.664731	8.87156e-06	0.000847989	4.28264e-08	0.429774	0.689052	0.293157	0.478127	0.392949	0.647191	0.647191
	N of patients	48	48	48	48	48	48	48	48	48	48	48	48	46	48	48	48	48	48	48	48	48	48	34	38	38	38	38	38	38	38	38	38	20	24	24	24	24	24	24	26	26	24	8	16	16	16	16	16
Posteriorsynechiae_II LFP	ρ	0.174078	-0.0660439	,337*	,297*	,290*	0.17027	0.115344	-0.0842152	,856**	,893**	,462**	1,000**	-0.0597229	0.283892	,467**	-0.149002	0.115344	-0.0842152	,745**	,780**	,415**	1	-0.0680414	-0.0805099	0.118622	-0.162935	-0.0915844	-0.0915844	,773**	,824**	,418**	1,000**	-0.121879	0.270838	0.245762	-0.142857	-0.078811	-0.078811	,655**	,749**	0.289717	1,000**	0.169031	0.193649	0.420393	-0.123247	-0.0666667	-0.0666667
	Signicance	0.236684	0.655603	0.0190365	0.040137	0.0455381	0.247256	0.434996	0.569293	8.50351e-15	1.58513e-17	0.000940797		0.693385	0.0505294	0.000810546	0.31213	0.434996	0.569293	1.2265e-09	6.62074e-11	0.00338774		0.702202	0.630873	0.478126	0.328372	0.584478	0.584478	1.3319e-08	2.06841e-10	0.00908502		0.608737	0.200517	0.247039	0.505461	0.714326	0.714326	0.000518487	1.06685e-05	0.15111		0.689052	0.472381	0.104945	0.649297	0.806218	0.806218
	N of patients	48	48	48	48	48	48	48	48	48	48	48	48	46	48	48	48	48	48	48	48	48	48	34	38	38	38	38	38	38	38	38	38	20	24	24	24	24	24	24	26	26	24	8	16	16	16	16	16
Disease duration III LFP	ρ	0.204124	,988**	-,383*	-0.336173	0.0713029	0.0410493			-0.113067	-0.0574223	0.183995	-0.0680414	,993**	-0.219088	0.0729055	-0.0410493			-0.123542	-0.0925416	0.163299	-0.0680414	1	-0.0358784	-0.0333844	0.0957516			-0.123542	-0.0243976	0.163299	-0.0680414	1,000**	-0.073224	0.128351	0.0580259			0	-0.0466577	0.217597	-0.121879	1,000**	0.016861	-0.261957
	Signicance	0.24688	9.7125e-28	0.0253772	0.0519095	0.688624	0.817703			0.524338	0.747022	0.297568	0.702202	6.35699e-31	0.213169	0.681987	0.817703			0.48637	0.602686	0.356117	0.702202		0.840351	0.851321	0.590108			0.48637	0.891062	0.356117	0.702202		0.759	0.589692	0.808009			1	0.845135	0.35675	0.608737		0.958522	0.410798
	N of patients	34	34	34	34	34	34	34	34	34	34	34	34	34	34	34	34	34	34	34	34	34	34	34	34	34	34	34	34	34	34	34	34	20	20	20	20	20	20	20	20	20	20	8	12	12	12	12	12
SLE AC_III_LFP	ρ	0.16606	-0.0662968	0.266092	,351*	0.286171	0.0331002	0.267287	0.267287	0.128864	0.105216	0.111944	-0.0805099	-0.0876682	,331*	0.26306	,512**	0.267287	0.267287	0.216446	0.193484	0.207984	-0.0805099	-0.0358784	1	,582**	0.188262	0.267287	0.267287	0.216446	0.149877	0.207984	-0.0805099	0.153193	,437*	0.399468	0.338062	0.288229	0.288229	0.305144	0.287169	0.209091	0.0614658	0.507093	,520*	0.358979	,722**	0.39036	0.39036
	Signicance	0.319052	0.6925	0.106361	0.0306208	0.0815463	0.843608	0.104739	0.104739	0.440674	0.529561	0.503414	0.630873	0.611154	0.0424006	0.110558	0.00102574	0.104739	0.104739	0.191816	0.244461	0.210196	0.630873	0.840351		0.000125462	0.257669	0.104739	0.104739	0.191816	0.369119	0.210196	0.630873	0.519049	0.0327443	0.0531248	0.106153	0.171989	0.171989	0.147076	0.173641	0.326817	0.775403	0.199622	0.0390828	0.172104	0.0015997	0.134957	0.134957
	N of patients	38	38	38	38	38	38	38	38	38	38	38	38	36	38	38	38	38	38	38	38	38	38	34	38	38	38	38	38	38	38	38	38	20	24	24	24	24	24	24	24	24	24	8	16	16	16	16	16
VG__III LFP	ρ	0.258114	0.0014256	0.112016	0.212469	,737**	0.220252	0.187532	0.187532	,323*	0.302966	,501**	0.118622	-0.0283706	0.264768	,651**	,372*	0.187532	0.187532	,354*	0.306885	,523**	0.118622	-0.0333844	,582**	1	0.230148	0.187532	0.187532	,354*	,375*	,523**	0.118622	0.128593	,510*	,700**	0.391825	0.226215	0.226215	0.264463	0.210998	,485*	0.00911221	0.0740797	,686**	,794**	0.406162	0.252422	0.252422
	Signicance	0.117673	0.993223	0.50314	0.200308	1.30087e-07	0.183928	0.259554	0.259554	0.0480047	0.0644662	0.00136648	0.478126	0.869535	0.108179	9.54645e-06	0.0215026	0.259554	0.259554	0.0290567	0.0609198	0.000765041	0.478126	0.851321	0.000125462		0.164506	0.259554	0.259554	0.0290567	0.0202678	0.000765041	0.478126	0.588984	0.0108766	0.000139328	0.0582798	0.287819	0.287819	0.211732	0.322322	0.0162547	0.966293	0.861608	0.00336542	0.000237098	0.118513	0.345588	0.345588
	N of patients	38	38	38	38	38	38	38	38	38	38	38	38	36	38	38	38	38	38	38	38	38	38	34	38	38	38	38	38	38	38	38	38	20	24	24	24	24	24	24	24	24	24	8	16	16	16	16	16
N°dropsCCS_III LFP	ρ	0.0689375	0.06092	-0.0106373	0.033294	-0.00912599	0.314736	-0.0480829	-0.0480829	0.0220777	-0.0182709	0.10069	-0.162935	0.0763257	0.0205197	0.177254	0.314736	-0.0480829	-0.0480829	0.0054079	-0.0336117	0.0784501	-0.162935	0.0957516	0.188262	0.230148	1	-0.0480829	-0.0480829	0.0054079	-0.0225842	0.0784501	-0.162935	-0.0399362	-0.19922	-0.0451938	-0.078811	-0.0434783	-0.0434783	-0.120386	-0.119016	-0.0932505	-0.078811	-0.169031	-0.193649	-0.0280262	-0.123247	-0.0666667	-0.0666667
	Signicance	0.680887	0.716359	0.949461	0.842703	0.956634	0.0542818	0.774367	0.774367	0.895328	0.913301	0.547514	0.328372	0.658172	0.902678	0.287045	0.0542818	0.774367	0.774367	0.974294	0.841221	0.639665	0.328372	0.590108	0.257669	0.164506		0.774367	0.774367	0.974294	0.89294	0.639665	0.328372	0.867239	0.350678	0.833909	0.714326	0.840133	0.840133	0.575256	0.579642	0.664731	0.714326	0.689052	0.472381	0.917939	0.649297	0.806218	0.806218
	N of patients	38	38	38	38	38	38	38	38	38	38	38	38	36	38	38	38	38	38	38	38	38	38	34	38	38	38	38	38	38	38	38	38	20	24	24	24	24	24	24	24	24	24	8	16	16	16	16	16
Visual Acuity_III LFP	ρ	0.0387492	0.0900846	-0.125562	-0.12241	-0.082469	-0.0480949	1,000**	1,000**	-0.111687	-0.10976	-0.0848953	-0.0915844		-0.109573	-0.0225063	-0.0480949	1,000**	1,000**	-0.11855	-0.115699	-0.0915844	-0.0915844		0.267287	0.187532	-0.0480829	1	1,000**	-0.11855	-0.11613	-0.0915844	-0.0915844		-0.19922	0.0451938	,552**	1,000**	1,000**	-0.120386	-0.119016	-0.0932505	-0.078811		-0.193649	0.196184	0.451906	1,000**	1,000**
	Signicance	0.817335	0.590671	0.452569	0.464084	0.622556	0.774312			0.504402	0.511831	0.61232	0.584478		0.512555	0.893307	0.774312			0.478397	0.489112	0.584478	0.584478		0.104739	0.259554	0.774367			0.478397	0.487485	0.584478	0.584478		0.350678	0.833909	0.00519566			0.575256	0.579642	0.664731	0.714326		0.472381	0.46649	0.0788667
	N of patients	38	38	38	38	38	38	38	38	38	38	38	38	36	38	38	38	38	38	38	38	38	38	34	38	38	38	38	38	38	38	38	38	20	24	24	24	24	24	24	24	24	24	8	16	16	16	16	16
BCVA_III LFP	ρ	0.0387492	0.0900846	-0.125562	-0.12241	-0.082469	-0.0480949	1,000**	1,000**	-0.111687	-0.10976	-0.0848953	-0.0915844		-0.109573	-0.0225063	-0.0480949	1,000**	1,000**	-0.11855	-0.115699	-0.0915844	-0.0915844		0.267287	0.187532	-0.0480829	1,000**	1	-0.11855	-0.11613	-0.0915844	-0.0915844		-0.19922	0.0451938	,552**	1,000**	1,000**	-0.120386	-0.119016	-0.0932505	-0.078811		-0.193649	0.196184	0.451906	1,000**	1,000**
	Signicance	0.817335	0.590671	0.452569	0.464084	0.622556	0.774312			0.504402	0.511831	0.61232	0.584478		0.512555	0.893307	0.774312			0.478397	0.489112	0.584478	0.584478		0.104739	0.259554	0.774367			0.478397	0.487485	0.584478	0.584478		0.350678	0.833909	0.00519566			0.575256	0.579642	0.664731	0.714326		0.472381	0.46649	0.0788667
	N of patients	38	38	38	38	38	38	38	38	38	38	38	38	36	38	38	38	38	38	38	38	38	38	34	38	38	38	38	38	38	38	38	38	20	24	24	24	24	24	24	24	24	24	8	16	16	16	16	16
Complications III LFP	ρ	0.169967	-0.0709229	,369*	,369*	,415**	0.205552	-0.11855	-0.11855	,942**	,926**	,716**	,773**	-0.0724548	0.289606	,559**	0.205552	-0.11855	-0.11855	1,000**	,976**	,773**	,773**	-0.123542	0.216446	,354*	0.0054079	-0.11855	-0.11855	1	,980**	,773**	,773**	0	,414*	0.403216	0.363696	-0.120386	-0.120386	1,000**	,989**	,775**	,655**	0.169031	0.280224	0.191192	-0.229304	-0.124035	-0.124035
	Signicance	0.307636	0.672203	0.0225449	0.0227097	0.00960277	0.215698	0.478397	0.478397	1.15037e-18	8.65074e-17	4.30439e-07	1.3319e-08	0.67453	0.0777944	0.000260938	0.215698	0.478397	0.478397		2.05456e-25	1.3319e-08	1.3319e-08	0.48637	0.191816	0.0290567	0.974294	0.478397	0.478397		1.10891e-26	1.3319e-08	1.3319e-08	1	0.0444699	0.0507306	0.0806331	0.575256	0.575256		1.35114e-19	8.87156e-06	0.000518487	0.689052	0.293157	0.478127	0.392949	0.647191	0.647191
	N of patients	38	38	38	38	38	38	38	38	38	38	38	38	36	38	38	38	38	38	38	38	38	38	34	38	38	38	38	38	38	38	38	38	20	24	24	24	24	24	24	24	24	24	8	16	16	16	16	16
N°_complications III LFP	ρ	0.166498	0.0160629	0.320152	,323*	,459**	0.214743	-0.11613	-0.11613	,938**	,948**	,789**	,824**	0.0157257	0.248432	,578**	0.147671	-0.11613	-0.11613	,980**	,976**	,824**	,824**	-0.0243976	0.149877	,375*	-0.0225842	-0.11613	-0.11613	,980**	1	,824**	,824**	0.0282391	,411*	,424*	0.337503	-0.119695	-0.119695	,994**	,985**	,792**	,687**	0.169031	0.283867	0.227038	-0.228209	-0.123443	-0.123443
	Signicance	0.317759	0.923746	0.050049	0.0482174	0.00375793	0.195421	0.487485	0.487485	3.54837e-18	1.79305e-19	3.9346e-09	2.06841e-10	0.927469	0.132589	0.000146001	0.376287	0.487485	0.487485	1.10891e-26	1.76072e-25	2.06841e-10	2.06841e-10	0.891062	0.369119	0.0202678	0.89294	0.487485	0.487485	1.10891e-26		2.06841e-10	2.06841e-10	0.905925	0.0458297	0.0389665	0.106769	0.577466	0.577466	7.43805e-23	2.3549e-18	4.08989e-06	0.000208399	0.689052	0.286661	0.39777	0.395274	0.648774	0.648774
	N of patients	38	38	38	38	38	38	38	38	38	38	38	38	36	38	38	38	38	38	38	38	38	38	34	38	38	38	38	38	38	38	38	38	20	24	24	24	24	24	24	24	24	24	8	16	16	16	16	16
Cataract_III LFP	ρ	0.131306	0.214814	0.0877978	0.161311	,601**	0.301807	-0.0915844	-0.0915844	,687**	,689**	,927**	,418**	0.216384	-0.0137519	,562**	0.301807	-0.0915844	-0.0915844	,773**	,727**	1,000**	,418**	0.163299	0.207984	,523**	0.0784501	-0.0915844	-0.0915844	,773**	,824**	1	,418**	0.217597	0.320459	,436*	,507*	-0.0932505	-0.0932505	,775**	,681**	1,000**	0.169031	0.169031	0.280224	0.191192	-0.229304	-0.124035	-0.124035
	Signicance	0.431985	0.195268	0.60017	0.33328	6.54928e-05	0.0655458	0.584478	0.584478	1.91838e-06	1.74816e-06	6.65909e-17	0.00908502	0.204954	0.934691	0.000240077	0.0655458	0.584478	0.584478	1.3319e-08	2.33276e-07		0.00908502	0.356117	0.210196	0.000765041	0.639665	0.584478	0.584478	1.3319e-08	2.06841e-10		0.00908502	0.35675	0.126835	0.033104	0.0114358	0.664731	0.664731	8.87156e-06	0.000251437		0.429774	0.689052	0.293157	0.478127	0.392949	0.647191	0.647191
	N of patients	38	38	38	38	38	38	38	38	38	38	38	38	36	38	38	38	38	38	38	38	38	38	34	38	38	38	38	38	38	38	38	38	20	24	24	24	24	24	24	24	24	24	8	16	16	16	16	16
Posteriorsynechiae_III LFP	ρ	0.131306	-0.0395711	,344*	0.279826	0.214532	0.0603613	-0.0915844	-0.0915844	,820**	,878**	,471**	1,000**	-0.0556415	,344*	,401*	-0.162976	-0.0915844	-0.0915844	,773**	,848**	,418**	1,000**	-0.0680414	-0.0805099	0.118622	-0.162935	-0.0915844	-0.0915844	,773**	,824**	,418**	1	-0.121879	0.270838	0.245762	-0.142857	-0.078811	-0.078811	,655**	,755**	0.169031	1,000**	0.169031	0.193649	0.420393	-0.123247	-0.0666667	-0.0666667
	Signicance	0.431985	0.813529	0.0342084	0.0888454	0.19587	0.718854	0.584478	0.584478	3.00197e-10	4.40651e-13	0.00280818		0.747213	0.034566	0.0125697	0.32825	0.584478	0.584478	1.3319e-08	1.86969e-11	0.00908502		0.702202	0.630873	0.478126	0.328372	0.584478	0.584478	1.3319e-08	2.06841e-10	0.00908502		0.608737	0.200517	0.247039	0.505461	0.714326	0.714326	0.000518487	2.00296e-05	0.429774		0.689052	0.472381	0.104945	0.649297	0.806218	0.806218
	N of patients	38	38	38	38	38	38	38	38	38	38	38	38	36	38	38	38	38	38	38	38	38	38	34	38	38	38	38	38	38	38	38	38	20	24	24	24	24	24	24	24	24	24	8	16	16	16	16	16
Disease duration IV LFP	ρ	0.359425	,997**	-0.213201	-0.103266	0.292942	0.290129			-0.0603023	-0.0756303	0.17063	-0.121879	1,000**	-0.0154899	0.0967866	0.174078			0	-0.0466577	0.217597	-0.121879	1,000**	0.153193	0.128593	-0.0399362			0	0.0282391	0.217597	-0.121879	1	-0.073224	0.128351	0.0580259			0	-0.0466577	0.217597	-0.121879	1,000**	0.016861	-0.261957
	Signicance	0.119603	2.05167e-21	0.366787	0.664838	0.210044	0.214659			0.80062	0.751316	0.471988	0.608737		0.948321	0.684796	0.462946			1	0.845135	0.35675	0.608737		0.519049	0.588984	0.867239			1	0.905925	0.35675	0.608737		0.759	0.589692	0.808009			1	0.845135	0.35675	0.608737		0.958522	0.410798
	N of patients	20	20	20	20	20	20	20	20	20	20	20	20	20	20	20	20	20	20	20	20	20	20	20	20	20	20	20	20	20	20	20	20	20	20	20	20	20	20	20	20	20	20	8	12	12	12	12	12
SLE AC_IV LFP	ρ	0.19922	-0.231527	,487*	,502*	0.37054	-0.0360089	-0.19922	-0.19922	0.367592	0.365197	0.270838	0.270838	-0.124949	,489*	,527**	0.216054	-0.19922	-0.19922	,414*	,409*	0.320459	0.270838	-0.073224	,437*	,510*	-0.19922	-0.19922	-0.19922	,414*	,411*	0.320459	0.270838	-0.073224	1	,692**	0.0601861	-0.19922	-0.19922	,414*	,409*	0.320459	0.270838	-0.0319438	,665**	0.475815	0.40354	-0.194029	-0.194029
	Signicance	0.350678	0.276342	0.0159165	0.0124973	0.0746793	0.867336	0.350678	0.350678	0.0772015	0.0792977	0.200517	0.200517	0.579558	0.0154176	0.00817491	0.310593	0.350678	0.350678	0.0444699	0.0471979	0.126835	0.200517	0.759	0.0327443	0.0108766	0.350678	0.350678	0.350678	0.0444699	0.0458297	0.126835	0.200517	0.759		0.000178536	0.779966	0.350678	0.350678	0.0444699	0.0471979	0.126835	0.200517	0.940146	0.00490936	0.0624703	0.12114	0.471497	0.471497
	N of patients	24	24	24	24	24	24	24	24	24	24	24	24	22	24	24	24	24	24	24	24	24	24	20	24	24	24	24	24	24	24	24	24	20	24	24	24	24	24	24	24	24	24	8	16	16	16	16	16
VG__IV LFP	ρ	0.316356	0.0742527	0.167887	0.179078	,475*	0.152483	0.0451938	0.0451938	,467*	,447*	,537**	0.245762	0.131445	0.342667	,752**	-0.0653501	0.0451938	0.0451938	0.403216	0.383164	,436*	0.245762	0.128351	0.399468	,700**	-0.0451938	0.0451938	0.0451938	0.403216	,424*	,436*	0.245762	0.128351	,692**	1	0.354989	0.0451938	0.0451938	0.403216	0.383164	,436*	0.245762	0.439155	,732**	,737**	0.163952	0.0280056	0.0280056
	Signicance	0.132047	0.73023	0.432946	0.402443	0.0190008	0.476891	0.833909	0.833909	0.021414	0.0283818	0.00681102	0.247039	0.559837	0.101179	2.23635e-05	0.761599	0.833909	0.833909	0.0507306	0.0645786	0.033104	0.247039	0.589692	0.0531248	0.000139328	0.833909	0.833909	0.833909	0.0507306	0.0389665	0.033104	0.247039	0.589692	0.000178536		0.0887182	0.833909	0.833909	0.0507306	0.0645786	0.033104	0.247039	0.276327	0.00126117	0.00111723	0.544025	0.917999	0.917999
	N of patients	24	24	24	24	24	24	24	24	24	24	24	24	22	24	24	24	24	24	24	24	24	24	20	24	24	24	24	24	24	24	24	24	20	24	24	24	24	24	24	24	24	24	8	16	16	16	16	16
N°dropsCCS_IV LFP	ρ	0.078811	0.201083	-0.29277	-0.284214	0.11833	-0.113961	,552**	,552**	,427*	0.346731	,619**	-0.142857	0.1	-0.261943	0.264196	-0.113961	,552**	,552**	0.363696	0.287647	,507*	-0.142857	0.0580259	0.338062	0.391825	-0.078811	,552**	,552**	0.363696	0.337503	,507*	-0.142857	0.0580259	0.0601861	0.354989	1	,552**	,552**	0.363696	0.287647	,507*	-0.142857		0.040032	0.0521434	0.127391	,537*	,537*
	Signicance	0.714326	0.346097	0.16503	0.178307	0.581846	0.59596	0.00519566	0.00519566	0.037648	0.0969336	0.00125864	0.505461	0.657928	0.21628	0.212211	0.59596	0.00519566	0.00519566	0.0806331	0.172895	0.0114358	0.505461	0.808009	0.106153	0.0582798	0.714326	0.00519566	0.00519566	0.0806331	0.106769	0.0114358	0.505461	0.808009	0.779966	0.0887182		0.00519566	0.00519566	0.0806331	0.172895	0.0114358	0.505461		0.882977	0.847912	0.638246	0.0317772	0.0317772
	N of patients	24	24	24	24	24	24	24	24	24	24	24	24	22	24	24	24	24	24	24	24	24	24	20	24	24	24	24	24	24	24	24	24	20	24	24	24	24	24	24	24	24	24	8	16	16	16	16	16
Visual Acuity_IV LFP	ρ	0.0434783	0.27229	-0.161515	-0.156795	-0.0753229	-0.0628695	1,000**	1,000**	-0.106966	-0.106269	-0.078811	-0.078811		-0.144508	0.0452331	-0.0628695	1,000**	1,000**	-0.120386	-0.119016	-0.0932505	-0.078811		0.288229	0.226215	-0.0434783	1,000**	1,000**	-0.120386	-0.119695	-0.0932505	-0.078811		-0.19922	0.0451938	,552**	1	1,000**	-0.120386	-0.119016	-0.0932505	-0.078811		-0.193649	0.196184	0.451906	1,000**	1,000**
	Signicance	0.840133	0.198018	0.450857	0.464369	0.726486	0.770407			0.618851	0.621151	0.714326	0.714326		0.500502	0.833766	0.770407			0.575256	0.579642	0.664731	0.714326		0.171989	0.287819	0.840133			0.575256	0.577466	0.664731	0.714326		0.350678	0.833909	0.00519566			0.575256	0.579642	0.664731	0.714326		0.472381	0.46649	0.0788667
	N of patients	24	24	24	24	24	24	24	24	24	24	24	24	22	24	24	24	24	24	24	24	24	24	20	24	24	24	24	24	24	24	24	24	20	24	24	24	24	24	24	24	24	24	8	16	16	16	16	16
BCVA_IV LFP	ρ	0.0434783	0.27229	-0.161515	-0.156795	-0.0753229	-0.0628695	1,000**	1,000**	-0.106966	-0.106269	-0.078811	-0.078811		-0.144508	0.0452331	-0.0628695	1,000**	1,000**	-0.120386	-0.119016	-0.0932505	-0.078811		0.288229	0.226215	-0.0434783	1,000**	1,000**	-0.120386	-0.119695	-0.0932505	-0.078811		-0.19922	0.0451938	,552**	1,000**	1	-0.120386	-0.119016	-0.0932505	-0.078811		-0.193649	0.196184	0.451906	1,000**	1,000**
	Signicance	0.840133	0.198018	0.450857	0.464369	0.726486	0.770407			0.618851	0.621151	0.714326	0.714326		0.500502	0.833766	0.770407			0.575256	0.579642	0.664731	0.714326		0.171989	0.287819	0.840133			0.575256	0.577466	0.664731	0.714326		0.350678	0.833909	0.00519566			0.575256	0.579642	0.664731	0.714326		0.472381	0.46649	0.0788667
	N of patients	24	24	24	24	24	24	24	24	24	24	24	24	22	24	24	24	24	24	24	24	24	24	20	24	24	24	24	24	24	24	24	24	20	24	24	24	24	24	24	24	24	24	8	16	16	16	16	16
Complications IV LFP	ρ	0.120386	-0.0558472	0.347833	0.361787	0.166848	0.174078	-0.120386	-0.120386	,889**	,883**	,655**	,655**	0.0322749	0.375117	,571**	0.174078	-0.120386	-0.120386	1,000**	,989**	,775**	,655**	0	0.305144	0.264463	-0.120386	-0.120386	-0.120386	1,000**	,994**	,775**	,655**	0	,414*	0.403216	0.363696	-0.120386	-0.120386	1	,989**	,775**	,655**	0.169031	0.280224	0.191192	-0.229304	-0.124035	-0.124035
	Signicance	0.575256	0.795488	0.0958064	0.0823564	0.435841	0.415922	0.575256	0.575256	6.74198e-09	1.14422e-08	0.000518487	0.000518487	0.88662	0.070887	0.00359802	0.415922	0.575256	0.575256		1.35114e-19	8.87156e-06	0.000518487	1	0.147076	0.211732	0.575256	0.575256	0.575256		7.43805e-23	8.87156e-06	0.000518487	1	0.0444699	0.0507306	0.0806331	0.575256	0.575256		1.35114e-19	8.87156e-06	0.000518487	0.689052	0.293157	0.478127	0.392949	0.647191	0.647191
	N of patients	24	24	24	24	24	24	24	24	24	24	24	24	22	24	24	24	24	24	24	24	24	24	20	24	24	24	24	24	24	24	24	24	20	24	24	24	24	24	24	24	24	24	8	16	16	16	16	16
N°_complications IV LFP	ρ	0.13074	-0.215322	0.381137	0.377567	0.0628665	0.304817	0.117394	-0.13074	,835**	,848**	,557**	,749**	-0.0968807	0.30165	,445*	0.0589709	0.117394	-0.13074	,886**	,906**	,614**	,749**	-0.0466577	0.287169	0.210998	-0.119016	-0.119016	-0.119016	,989**	,985**	,681**	,755**	-0.0466577	,409*	0.383164	0.287647	-0.119016	-0.119016	,989**	1	,721**	,755**	0.169031	0.283867	0.227038	-0.228209	-0.123443	-0.123443
	Signicance	0.524385	0.290791	0.0547228	0.0572228	0.760294	0.129994	0.567907	0.524385	1.09434e-07	4.37314e-08	0.00308865	1.06685e-05	0.652464	0.134234	0.0225924	0.77476	0.567907	0.524385	1.81544e-09	1.95084e-10	0.000847989	1.06685e-05	0.845135	0.173641	0.322322	0.579642	0.579642	0.579642	1.35114e-19	2.3549e-18	0.000251437	2.00296e-05	0.845135	0.0471979	0.0645786	0.172895	0.579642	0.579642	1.35114e-19		3.26087e-05	2.00296e-05	0.689052	0.286661	0.39777	0.395274	0.648774	0.648774
	N of patients	26	26	26	26	26	26	26	26	26	26	26	26	24	26	26	26	26	26	26	26	26	26	20	24	24	24	24	24	24	24	24	24	20	24	24	24	24	24	24	26	26	24	8	16	16	16	16	16
Cataract_IV LFP	ρ	0.108711	-0.0111901	0.128916	0.223822	0.348494	,407*	0.220103	-0.108711	,546**	,515**	,753**	0.289717	0.131196	-0.0342715	0.320834	0.156911	0.220103	-0.108711	,660**	,581**	,849**	0.289717	0.217597	0.209091	,485*	-0.0932505	-0.0932505	-0.0932505	,775**	,792**	1,000**	0.169031	0.217597	0.320459	,436*	,507*	-0.0932505	-0.0932505	,775**	,721**	1	0.169031	0.169031	0.280224	0.191192	-0.229304	-0.124035	-0.124035
	Signicance	0.597062	0.956733	0.530237	0.271698	0.0810277	0.03904	0.279949	0.597062	0.00392303	0.00707798	8.94018e-06	0.15111	0.541157	0.867996	0.11003	0.443971	0.279949	0.597062	0.00024496	0.00186326	4.28264e-08	0.15111	0.35675	0.326817	0.0162547	0.664731	0.664731	0.664731	8.87156e-06	4.08989e-06		0.429774	0.35675	0.126835	0.033104	0.0114358	0.664731	0.664731	8.87156e-06	3.26087e-05		0.429774	0.689052	0.293157	0.478127	0.392949	0.647191	0.647191
	N of patients	26	26	26	26	26	26	26	26	26	26	26	26	24	26	26	26	26	26	26	26	26	26	20	24	24	24	24	24	24	24	24	24	20	24	24	24	24	24	24	26	26	24	8	16	16	16	16	16
Posteriorsynechiae IV LFP	ρ	0.078811	-0.182803	,488*	,432*	-0.11833	0.341882	-0.078811	-0.078811	,737**	,809**	0.238095	1,000**	-0.125656	,480*	,428*	-0.113961	-0.078811	-0.078811	,655**	,755**	0.169031	1,000**	-0.121879	0.0614658	0.00911221	-0.078811	-0.078811	-0.078811	,655**	,687**	0.169031	1,000**	-0.121879	0.270838	0.245762	-0.142857	-0.078811	-0.078811	,655**	,755**	0.169031	1	0.169031	0.193649	0.420393	-0.123247	-0.0666667	-0.0666667
	Signicance	0.714326	0.392563	0.0155662	0.0352181	0.581846	0.102014	0.714326	0.714326	4.02578e-05	1.70221e-06	0.262559		0.577396	0.0175447	0.0368509	0.59596	0.714326	0.714326	0.000518487	2.00296e-05	0.429774		0.608737	0.775403	0.966293	0.714326	0.714326	0.714326	0.000518487	0.000208399	0.429774		0.608737	0.200517	0.247039	0.505461	0.714326	0.714326	0.000518487	2.00296e-05	0.429774		0.689052	0.472381	0.104945	0.649297	0.806218	0.806218
	N of patients	24	24	24	24	24	24	24	24	24	24	24	24	22	24	24	24	24	24	24	24	24	24	20	24	24	24	24	24	24	24	24	24	20	24	24	24	24	24	24	24	24	24	8	16	16	16	16	16
Disease duration V LFP	ρ		1,000**	-0.258199	-0.191663	0.09759	0.258199			0.169031	0.169031	0.169031	0.169031	1,000**	0.253546	0.146385				0.169031	0.169031	0.169031	0.169031	1,000**	0.507093	0.0740797	-0.169031			0.169031	0.169031	0.169031	0.169031	1,000**	-0.0319438	0.439155				0.169031	0.169031	0.169031	0.169031	1	0.391312	-0.024544
	Signicance			0.536963	0.649336	0.818177	0.536963			0.689052	0.689052	0.689052	0.689052		0.544582	0.729424				0.689052	0.689052	0.689052	0.689052		0.199622	0.861608	0.689052			0.689052	0.689052	0.689052	0.689052		0.940146	0.276327				0.689052	0.689052	0.689052	0.689052		0.337749	0.953998
	N of patients	8	8	8	8	8	8	8	8	8	8	8	8	8	8	8	8	8	8	8	8	8	8	8	8	8	8	8	8	8	8	8	8	8	8	8	8	8	8	8	8	8	8	8	8	8	8	8	8
SLE AC_V LFP	ρ		-0.231857	0.120096	0.149167	,630**	0	-0.193649	-0.193649	0.280224	0.283867	0.280224	0.193649	-0.078811	,598*	,563*		-0.193649	-0.193649	0.280224	0.283867	0.280224	0.193649	0.016861	,520*	,686**	-0.193649	-0.193649	-0.193649	0.280224	0.283867	0.280224	0.193649	0.016861	,665**	,732**	0.040032	-0.193649	-0.193649	0.280224	0.283867	0.280224	0.193649	0.391312	1	,767**	0.238667	-0.193649	-0.193649
	Signicance		0.387556	0.657747	0.581381	0.00884086	1	0.472381	0.472381	0.293157	0.286661	0.293157	0.472381	0.788848	0.0144944	0.0232673		0.472381	0.472381	0.293157	0.286661	0.293157	0.472381	0.958522	0.0390828	0.00336542	0.472381	0.472381	0.472381	0.293157	0.286661	0.293157	0.472381	0.958522	0.00490936	0.00126117	0.882977	0.472381	0.472381	0.293157	0.286661	0.293157	0.472381	0.337749		0.000531804	0.373363	0.472381	0.472381
	N of patients	16	16	16	16	16	16	16	16	16	16	16	16	14	16	16	16	16	16	16	16	16	16	12	16	16	16	16	16	16	16	16	16	12	16	16	16	16	16	16	16	16	16	8	16	16	16	16	16
VG__LFP_V LFP	ρ		-0.139158	0.260717	0.297921	,670**	0.102565	0.196184	0.196184	0.191192	0.227038	0.191192	0.420393	-0.226169	,675**	,726**		0.196184	0.196184	0.191192	0.227038	0.191192	0.420393	-0.261957	0.358979	,794**	-0.0280262	0.196184	0.196184	0.191192	0.227038	0.191192	0.420393	-0.261957	0.475815	,737**	0.0521434	0.196184	0.196184	0.191192	0.227038	0.191192	0.420393	-0.024544	,767**	1	0.254744	0.196184	0.196184
	Signicance		0.607258	0.329421	0.262413	0.00454745	0.705444	0.46649	0.46649	0.478127	0.39777	0.478127	0.104945	0.436861	0.00414773	0.00146692		0.46649	0.46649	0.478127	0.39777	0.478127	0.104945	0.410798	0.172104	0.000237098	0.917939	0.46649	0.46649	0.478127	0.39777	0.478127	0.104945	0.410798	0.0624703	0.00111723	0.847912	0.46649	0.46649	0.478127	0.39777	0.478127	0.104945	0.953998	0.000531804		0.341018	0.46649	0.46649
	N of patients	16	16	16	16	16	16	16	16	16	16	16	16	14	16	16	16	16	16	16	16	16	16	12	16	16	16	16	16	16	16	16	16	12	16	16	16	16	16	16	16	16	16	8	16	16	16	16	16
N°dropsCCS_V LFP	ρ		-0.217006	0.178348	0.177215	-0.151008	-0.180415	0.451906	0.451906	-0.229304	-0.228209	-0.229304	-0.123247	-0.407039	-0.228209	-0.107863		0.451906	0.451906	-0.229304	-0.228209	-0.229304	-0.123247		,722**	0.406162	-0.123247	0.451906	0.451906	-0.229304	-0.228209	-0.229304	-0.123247		0.40354	0.163952	0.127391	0.451906	0.451906	-0.229304	-0.228209	-0.229304	-0.123247		0.238667	0.254744	1	0.451906	0.451906
	Signicance		0.419493	0.508707	0.511446	0.576672	0.503723	0.0788667	0.0788667	0.392949	0.395274	0.392949	0.649297	0.148614	0.395274	0.690913		0.0788667	0.0788667	0.392949	0.395274	0.392949	0.649297		0.0015997	0.118513	0.649297	0.0788667	0.0788667	0.392949	0.395274	0.392949	0.649297		0.12114	0.544025	0.638246	0.0788667	0.0788667	0.392949	0.395274	0.392949	0.649297		0.373363	0.341018		0.0788667	0.0788667
	N of patients	16	16	16	16	16	16	16	16	16	16	16	16	14	16	16	16	16	16	16	16	16	16	12	16	16	16	16	16	16	16	16	16	12	16	16	16	16	16	16	16	16	16	8	16	16	16	16	16
Visual Acuity_V LFP	ρ		0.281718	-0.124035	-0.123247	-0.140028	-0.09759	1,000**	1,000**	-0.124035	-0.123443	-0.124035	-0.0666667		-0.123443	0.0840168		1,000**	1,000**	-0.124035	-0.123443	-0.124035	-0.0666667		0.39036	0.252422	-0.0666667	1,000**	1,000**	-0.124035	-0.123443	-0.124035	-0.0666667		-0.194029	0.0280056	,537*	1,000**	1,000**	-0.124035	-0.123443	-0.124035	-0.0666667		-0.193649	0.196184	0.451906	1	1,000**
	Signicance		0.290482	0.647191	0.649297	0.60499	0.71918			0.647191	0.648774	0.647191	0.806218		0.648774	0.757053				0.647191	0.648774	0.647191	0.806218		0.134957	0.345588	0.806218			0.647191	0.648774	0.647191	0.806218		0.471497	0.917999	0.0317772			0.647191	0.648774	0.647191	0.806218		0.472381	0.46649	0.0788667
	N of patients	16	16	16	16	16	16	16	16	16	16	16	16	14	16	16	16	16	16	16	16	16	16	12	16	16	16	16	16	16	16	16	16	12	16	16	16	16	16	16	16	16	16	8	16	16	16	16	16
BCVA_V LFP	ρ		0.281718	-0.124035	-0.123247	-0.140028	-0.09759	1,000**	1,000**	-0.124035	-0.123443	-0.124035	-0.0666667		-0.123443	0.0840168		1,000**	1,000**	-0.124035	-0.123443	-0.124035	-0.0666667		0.39036	0.252422	-0.0666667	1,000**	1,000**	-0.124035	-0.123443	-0.124035	-0.0666667		-0.194029	0.0280056	,537*	1,000**	1,000**	-0.124035	-0.123443	-0.124035	-0.0666667		-0.193649	0.196184	0.451906	1,000**	1
	Signicance		0.290482	0.647191	0.649297	0.60499	0.71918			0.647191	0.648774	0.647191	0.806218		0.648774	0.757053				0.647191	0.648774	0.647191	0.806218		0.134957	0.345588	0.806218			0.647191	0.648774	0.647191	0.806218		0.471497	0.917999	0.0317772			0.647191	0.648774	0.647191	0.806218		0.472381	0.46649	0.0788667
	N of patients	16	16	16	16	16	16	16	16	16	16	16	16	14	16	16	16	16	16	16	16	16	16	12	16	16	16	16	16	16	16	16	16	12	16	16	16	16	16	16	16	16	16	8	16	16	16	16	16
Complications V LFP	ρ		-0.0349428	0.179487	0.229304	0.468945	0.302614	-0.124035	-0.124035	1,000**	,995**	1,000**	,537*	0.0870388	0.153112	,573*		-0.124035	-0.124035	1,000**	,995**	1,000**	,537*	-0.0563436	0.121046	,539*	-0.124035	-0.124035	-0.124035	1,000**	,995**	1,000**	,537*	-0.0563436	0.42116	,608*	,590*	-0.124035	-0.124035	1,000**	,995**	1,000**	,537*	0.169031	0.280224	0.191192	-0.229304	-0.124035	-0.124035
	Signicance		0.897776	0.505958	0.392949	0.066899	0.254606	0.647191	0.647191		1.49493e-15		0.0317772	0.767331	0.571311	0.0202915		0.647191	0.647191		1.49493e-15		0.0317772	0.861927	0.655197	0.031127	0.647191	0.647191	0.647191		1.49493e-15		0.0317772	0.861927	0.104247	0.0124859	0.0161965	0.647191	0.647191		1.49493e-15		0.0317772	0.689052	0.293157	0.478127	0.392949	0.647191	0.647191
	N of patients	16	16	16	16	16	16	16	16	16	16	16	16	14	16	16	16	16	16	16	16	16	16	12	16	16	16	16	16	16	16	16	16	12	16	16	16	16	16	16	16	16	16	8	16	16	16	16	16
N°_complications V LFP	ρ		-0.026082	0.229668	0.285262	0.486153	0.361403	-0.123443	-0.123443	,995**	1,000**	,995**	,617*	0.0988332	0.2	,583*		-0.123443	-0.123443	,995**	1,000**	,995**	,617*	-0.0372194	0.0903508	,552*	-0.123443	-0.123443	-0.123443	,995**	1,000**	,995**	,617*	-0.0372194	0.419149	,616*	,536*	-0.123443	-0.123443	,995**	1,000**	,995**	,617*	0.169031	0.283867	0.227038	-0.228209	-0.123443	-0.123443
	Signicance		0.923615	0.392178	0.284196	0.0562167	0.169016	0.648774	0.648774	1.49493e-15		1.49493e-15	0.0108594	0.73676	0.457688	0.0176824		0.648774	0.648774	1.49493e-15		1.49493e-15	0.0108594	0.908574	0.739309	0.0266962	0.648774	0.648774	0.648774	1.49493e-15		1.49493e-15	0.0108594	0.908574	0.106085	0.0110957	0.0323855	0.648774	0.648774	1.49493e-15		1.49493e-15	0.0108594	0.689052	0.286661	0.39777	0.395274	0.648774	0.648774
	N of patients	16	16	16	16	16	16	16	16	16	16	16	16	14	16	16	16	16	16	16	16	16	16	12	16	16	16	16	16	16	16	16	16	12	16	16	16	16	16	16	16	16	16	8	16	16	16	16	16
Cataract_V LFP	ρ		-0.0349428	0.179487	0.229304	0.468945	0.302614	-0.124035	-0.124035	1,000**	,995**	1,000**	,537*	0.0870388	0.153112	,573*		-0.124035	-0.124035	1,000**	,995**	1,000**	,537*	-0.0563436	0.121046	,539*	-0.124035	-0.124035	-0.124035	1,000**	,995**	1,000**	,537*	-0.0563436	0.42116	,608*	,590*	-0.124035	-0.124035	1,000**	,995**	1,000**	,537*	0.169031	0.280224	0.191192	-0.229304	-0.124035	-0.124035
	Signicance		0.897776	0.505958	0.392949	0.066899	0.254606	0.647191	0.647191		1.49493e-15		0.0317772	0.767331	0.571311	0.0202915		0.647191	0.647191		1.49493e-15		0.0317772	0.861927	0.655197	0.031127	0.647191	0.647191	0.647191		1.49493e-15		0.0317772	0.861927	0.104247	0.0124859	0.0161965	0.647191	0.647191		1.49493e-15		0.0317772	0.689052	0.293157	0.478127	0.392949	0.647191	0.647191
	N of patients	16	16	16	16	16	16	16	16	16	16	16	16	14	16	16	16	16	16	16	16	16	16	12	16	16	16	16	16	16	16	16	16	12	16	16	16	16	16	16	16	16	16	8	16	16	16	16	16
Posteriorsynechiae_R V LFP	ρ		0.0563436	,537*	,616*	0.420084	,683**	-0.0666667	-0.0666667	,537*	,617*	,537*	1,000**	0.138675	0.493771	0.420084		-0.0666667	-0.0666667	,537*	,617*	,537*	1,000**	0.0882735	-0.19518	0.420703	-0.0666667	-0.0666667	-0.0666667	,537*	,617*	,537*	1,000**	0.0882735	0.226367	0.420084	-0.124035	-0.0666667	-0.0666667	,537*	,617*	,537*	1,000**	0.169031	0.193649	0.420393	-0.123247	-0.0666667	-0.0666667
	Signicance		0.83581	0.0317772	0.0110216	0.105228	0.00353521	0.806218	0.806218	0.0317772	0.0108594	0.0317772		0.63636	0.0519134	0.105228		0.806218	0.806218	0.0317772	0.0108594	0.0317772		0.785006	0.468819	0.104663	0.806218	0.806218	0.806218	0.0317772	0.0108594	0.0317772		0.785006	0.399205	0.105228	0.647191	0.806218	0.806218	0.0317772	0.0108594	0.0317772		0.689052	0.472381	0.104945	0.649297	0.806218	0.806218
	N of patients	16	16	16	16	16	16	16	16	16	16	16	16	14	16	16	16	16	16	16	16	16	16	12	16	16	16	16	16	16	16	16	16	12	16	16	16	16	16	16	16	16	16	8	16	16	16	16	16
[truncated: 4 more columns]
